# Supplementary material for: Unraveling NPR-like Family Genes in Fragaria spp. Facilitated to Identify Putative NPR1 and NPR3/4 Orthologues Participating in Strawberry-Colletotrichum fructicola Interaction
Source: Plants (Basel). 2022 Jun 16;11(12):1589. doi: 10.3390/plants11121589 (PMC9229442; doi:10.3390/plants11121589)
Supplement: Supplementary file 1 [file plants-11-01589-s001.zip]

Archive with 2 entries (2 files):
- plants-1761067-supplementary figures.pdf
- Supplementary Table S1-S6.xlsx
