# Supplementary material for: Unraveling NPR-like Family Genes in Fragaria spp. Facilitated to Identify Putative NPR1 and NPR3/4 Orthologues Participating in Strawberry-Colletotrichum fructicola Interaction
Source: Plants (Basel). 2022 Jun 16;11(12):1589. doi: 10.3390/plants11121589 (PMC9229442; doi:10.3390/plants11121589)
Supplement: Supplementary file 1 [file plants-11-01589-s001.zip › Supplementary Table S1-S6.xlsx]

## Sheet: S1
Supplementary Table S2. The percentage of shared identity in amino acid sequences among NPR family members from Arabidopsis and Fragaria spp. (www.ebi.ac.uk/Tools/msa/clustalw2/)
Identity (%)	FnilNPR1-FnYN1G009790	FnilNPR31-FnYN3G011400	FnilNPR32-FnYN6G037850	FnilNPR33-FnYN6G037830	FnilNPR5-FnYN6G024190	FiinNPR1-evm.model.scaf_79.680	FiinNPR31-evm.model.scaf_86.217	FiinNPR32-evm.model.scaf_41.1197	FiinNPR33-evm.model.scaf_41.1198	FiinNPR5-evm.model.scaf_63.37	FnipNPR31-FNI_iscf00049273	FnipNPR33-FNI_icon04446061	FnipNPR5-FNI_icon04380981	FvirNPR1-evm.model.ctg104.806	FvirNPR31-evm.model.ctg53.483	FvirNPR32a-evm.model.ctg16.266	FvirNPR32b-evm.model.ctg16.265	FvirNPR33-evm.model.ctg16.264	FvirNPR5-evm.model.ctg10.1018	FveNPR1-FvH4_1g07810	FveNPR31-FvH4_3g11950	FveNPR32a-FvH4_6g38830	FveNPR32b-FvH4_6g38821	FveNPR33-FvH4_6g38820	FveNPR5-FvH4_6g25090	FxaNPR1a-FxaC_1g08070	FxaNPR1b-FxaC_3g07950	FxaNPR1c-FxaC_2g04070	FxaNPR1d-FxaC_2g12680	FxaNPR1e-FxaC_4g32730	FxaNPR31a-FxaC_12g38540	FxaNPR31b-FxaC_11g10120	FxaNPR31c-FxaC_10g12880	FxaNPR32a-FxaC_22g16240	FxaNPR32b-FxaC_21g19040	FxaNPR32c-FxaC_24g47651	FxaNPR32d-FxaC_23g61170	FxaNPR32e-FxaC_22g16241	FxaNPR32f-FxaC_24g47650	FxaNPR32g-FxaC_21g19041	FxaNPR33a-FxaC_21g19050	FxaNPR33b-FxaC_23g61160	FxaNPR33c-FxaC_22g16250	FxaNPR33d-FxaC_24g47640	FxaNPR5a-FxaC_21g36330	FxaNPR5b-FxaC_22g32930	FxaNPR5c-FxaC_23g15430	FxaNPR5d-FxaC_24g32090	AtNPR1-AT1G64280
FnilNPR1-FnYN1G009790	100
FnilNPR31-FnYN3G011400	41.84	100
FnilNPR32-FnYN6G037850	38.41	61.11	100
FnilNPR33-FnYN6G037830	38.24	62.32	75.83	100
FnilNPR5-FnYN6G024190	29.91	30.56	30.65	31.01	100
FiinNPR1-evm.model.scaf_79.680	96.39	41.35	37.72	38.09	30.57	100
FiinNPR31-evm.model.scaf_86.217	41.49	97.61	60.94	62.15	30.11	41	100
FiinNPR32-evm.model.scaf_41.1197	38.23	61.81	96.45	76.36	30.43	37.9	61.63	100
FiinNPR33-evm.model.scaf_41.1198	38.6	62.32	76.01	98.79	31.46	38.45	62.15	76.53	100
FiinNPR5-evm.model.scaf_63.37	29.68	30.56	30.87	31.24	99.6	30.34	30.11	30.65	31.69	100
FnipNPR31-FNI_iscf00049273	42.1	98.12	61.22	62.32	30.11	41.61	97.61	61.91	62.32	30.11	100
FnipNPR33-FNI_icon04446061	40	62.69	73.86	96.98	31.23	40.06	62.69	74.77	96.68	31.56	63	100
FnipNPR5-FNI_icon04380981	43.24	58.06	95.26	74.74	31.22	43.96	59.14	94.21	74.74	31.22	59.14	74.74	100
FvirNPR1-evm.model.ctg104.806	95.85	41.58	38.28	38.66	30.56	95.66	41.22	38.1	39.02	30.32	41.83	40.44	43.24	100
FvirNPR31-evm.model.ctg53.483	41.84	97.1	61.28	62.15	30.11	41.35	96.93	62.15	62.15	30.11	97.78	62.08	58.06	41.58	100
FvirNPR32a-evm.model.ctg16.266	38.41	61.28	98.48	76.18	30.65	37.72	61.11	96.79	76.36	30.87	61.39	74.47	96.84	38.28	61.63	100
FvirNPR32b-evm.model.ctg16.265	33.13	60.23	95.35	67.48	12.5	31.9	59.65	94.19	67.48	13.89	60.59	60.2	80	32.53	60.82	95.35	100
FvirNPR33-evm.model.ctg16.264	38.42	62.5	76.01	99.31	31.24	38.27	62.32	76.53	99.13	31.46	62.5	97.28	74.74	38.84	62.32	76.36	67.48	100
FvirNPR5-evm.model.ctg10.1018	29.91	30.56	30.65	31.01	100	30.57	30.11	30.43	31.46	99.6	30.11	31.23	31.22	30.56	30.11	30.65	12.5	31.24	100
FveNPR1-FvH4_1g07810	96.07	41.83	37.76	37.77	29.91	95.53	41.3	37.59	38.12	29.68	42.08	40	43.24	97.06	41.83	37.76	32.53	37.94	29.91	100
FveNPR31-FvH4_3g11950	43.07	96.42	61.71	62.48	30.56	42.57	96.42	62.61	62.48	30.56	96.42	62.39	58.6	42.8	96.6	62.07	60.82	62.66	30.56	43.25	100
FveNPR32a-FvH4_6g38830	38.48	61.22	96.62	76.36	30.43	38.15	61.04	97.8	76.53	30.65	61.32	74.77	95.26	38.35	61.39	96.95	94.15	76.53	30.43	37.65	61.82	100
FveNPR32b-FvH4_6g38821	30.3	59.28	84.52	62.58	13.7	29.63	59.28	85.12	62.58	15.07	59.88	57.14	70	29.7	59.88	84.52	84.52	62.58	13.7	29.7	59.88	85.63	100
FveNPR33-FvH4_6g38820	38.42	61.97	76.01	98.27	31.46	38.27	61.8	76.53	98.62	31.69	61.97	96.68	75.26	38.84	61.8	76.36	68.1	98.62	31.46	37.94	62.11	76.53	62.58	100
FveNPR5-FvH4_6g25090	29.91	30.56	30.65	31.01	100	30.57	30.11	30.43	31.46	99.6	30.11	31.23	31.22	30.56	30.11	30.65	12.5	31.24	100	29.91	30.56	30.43	13.7	31.46	100
FxaNPR1a-FxaC_1g08070	95.38	42.02	38.23	38.06	29.68	94.85	41.67	38.05	38.42	29.45	42.27	39.69	42.7	96.37	42.02	38.23	33.13	38.24	29.68	99.32	43.25	38.12	29.7	38.24	29.68	100
FxaNPR1b-FxaC_3g07950	95.73	41.67	38.05	38.78	30.14	97.77	41.13	38.23	39.14	29.91	41.92	40.62	43.24	95.16	41.67	38.05	33.13	38.96	30.14	95.04	42.88	38.48	30.3	38.96	30.14	94.36	100
FxaNPR1c-FxaC_2g04070	96.41	41.49	38.23	38.24	30.37	98.28	41.13	38.23	38.6	30.14	41.74	40.31	43.24	95.85	41.49	38.05	33.13	38.42	30.37	95.73	42.7	38.48	30.3	38.42	30.37	95.04	97.44	100
FxaNPR1d-FxaC_2g12680	96.41	41.31	38.05	37.88	30.37	98.28	40.96	38.05	38.24	30.14	41.56	40.31	43.24	95.68	41.31	38.05	33.13	38.06	30.37	95.56	42.51	38.3	30.3	38.06	30.37	94.87	97.44	98.97	100
FxaNPR1e-FxaC_4g32730	92.92	37.47	33.33	32.96	27.2	94.76	37.25	33.77	33.19	26.91	37.55	33.19	32.04	92.41	37.25	33.33	29.41	33.19	27.2	92.29	37.67	34.06	26.32	32.96	27.2	91.46	93.75	95	94.79	100
FxaNPR31a-FxaC_12g38540	42.02	97.1	61.11	62.15	30.34	41.53	98.13	61.63	62.15	30.34	97.27	62.39	58.6	41.76	96.76	61.28	60.23	62.32	30.34	41.83	96.24	61.22	59.28	61.8	30.34	42.2	41.67	41.67	41.49	37.47	100
FxaNPR31b-FxaC_11g10120	41.84	97.44	61.28	62.32	30.11	41.35	98.47	61.98	62.32	30.11	97.78	63	59.68	41.58	97.27	61.46	60.82	62.5	30.11	41.65	96.6	61.39	59.88	61.97	30.11	42.02	41.49	41.49	41.31	37.47	98.3	100
FxaNPR31c-FxaC_10g12880	41.49	97.61	61.11	62.15	30.11	41	98.98	61.81	62.15	30.11	97.44	62.39	58.6	41.22	96.93	61.28	60.82	62.32	30.11	41.3	96.6	61.22	59.88	61.8	30.11	41.67	41.13	41.13	40.96	37.47	98.13	98.64	100
FxaNPR32a-FxaC_22g16240	38.05	61.98	96.79	76.53	30.43	37.72	61.81	98.65	76.71	30.65	62.09	74.77	95.26	37.92	62.15	97.13	94.19	76.71	30.43	37.41	62.61	98.14	85.12	76.71	30.43	37.88	38.05	38.05	37.88	33.77	61.81	62.15	61.98	100
FxaNPR32b-FxaC_21g19040	38.3	61.22	96.62	76.36	30.43	37.97	61.04	97.8	76.53	30.65	61.32	74.47	95.26	38.17	61.39	96.95	94.15	76.53	30.43	37.48	61.82	99.66	86.23	76.53	30.43	37.94	38.3	38.3	38.12	33.84	61.22	61.39	61.22	98.14	100
FxaNPR32c-FxaC_24g47651	38.23	61.28	98.14	76.18	30.43	37.54	61.11	96.96	76.36	30.65	61.39	74.47	96.84	38.1	61.46	98.48	94.19	76.36	30.43	37.59	61.89	96.79	83.93	76.36	30.43	38.05	37.88	37.88	37.88	33.12	61.28	61.46	61.28	96.96	96.79	100
FxaNPR32d-FxaC_23g61170	37.7	60.42	97.13	74.96	30.43	37.01	60.24	95.61	75.13	30.65	60.52	73.25	96.32	37.57	60.59	97.64	93.6	75.13	30.43	37.06	60.98	95.77	82.74	75.13	30.43	37.52	37.35	37.35	37.35	32.68	60.42	60.59	60.42	95.95	95.77	96.96	100
FxaNPR32e-FxaC_22g16241	29.94	59.26	84.66	64.29	17.46	28.57	58.64	84.66	64.29	15.87	59.63	56.18	76.67	29.94	59.88	84.66	85.28	64.29	17.46	29.94	59.88	84.57	88.05	63.64	17.46	30.57	29.94	29.94	29.94	27.78	59.26	59.88	59.88	85.28	85.19	84.05	82.82	100
FxaNPR32f-FxaC_24g47650	29	50	69.52	58.33	17.65	29	48.08	69.52	58.33	17.65	49.51	25.81	NA	29	50	69.52	70.48	58.33	17.65	29	50.96	69.23	72.28	57.29	17.65	30	29	29	29	24.14	50	50	50	69.52	70.19	69.52	66.67	79.17	100
FxaNPR32g-FxaC_21g19041	30.3	59.28	84.52	62.58	13.7	29.63	59.28	85.12	62.58	15.07	59.88	57.14	70	29.7	59.88	84.52	84.52	62.58	13.7	29.7	59.88	85.63	99.41	62.58	13.7	29.7	30.3	30.3	30.3	26.32	59.28	59.88	59.88	85.12	86.23	83.93	82.74	88.05	72.28	100
FxaNPR33a-FxaC_21g19050	38.6	62.15	76.18	98.62	31.69	38.45	61.97	76.71	98.96	31.91	62.15	96.98	75.26	39.02	61.97	76.53	68.1	98.96	31.69	38.12	62.29	76.71	62.58	99.65	31.69	38.42	39.14	38.6	38.24	33.19	61.97	62.15	61.97	76.88	76.71	76.53	75.31	63.64	57.29	62.58	100
FxaNPR33b-FxaC_23g61160	38.42	62.15	75.48	98.79	31.24	38.27	61.97	76.01	98.62	31.46	62.15	96.98	74.74	38.84	61.97	75.83	67.48	99.13	31.24	37.77	62.29	76.01	62.58	98.1	31.24	38.06	38.78	38.42	38.06	33.19	61.97	62.15	61.97	76.18	76.01	75.83	74.61	64.29	58.33	62.58	98.44	100
FxaNPR33c-FxaC_22g16250	38.06	62.15	75.66	99.13	30.79	37.91	61.97	76.18	98.96	31.01	62.32	97.58	74.74	38.48	61.97	76.01	67.48	99.48	30.79	37.59	62.29	76.18	62.58	98.44	30.79	37.88	38.6	38.06	37.7	32.74	61.97	62.15	61.97	76.36	76.18	76.01	74.78	64.29	58.33	62.58	98.79	98.96	100
FxaNPR33d-FxaC_24g47640	38.17	61.62	74.78	98.26	31.01	38.02	61.44	75.31	98.09	31.24	61.62	96.37	74.21	38.59	61.44	75.13	65.64	98.61	31.01	37.7	61.74	75.31	60.74	97.57	31.01	37.99	38.71	38.17	37.81	32.89	61.44	61.62	61.44	75.48	75.31	75.13	73.91	62.34	55.21	60.74	97.91	98.09	98.43	100
FxaNPR5a-FxaC_21g36330	29.91	30.56	30.65	31.01	99.8	30.57	30.11	30.43	31.46	99.41	30.11	31.23	31.22	30.56	30.11	30.65	12.5	31.24	99.8	29.91	30.56	30.43	13.7	31.46	99.8	29.68	30.14	30.37	30.37	27.2	30.34	30.11	30.11	30.43	30.43	30.43	30.43	17.46	17.65	13.7	31.69	31.24	30.79	31.01	100
FxaNPR5b-FxaC_22g32930	29.22	30.34	30.65	31.01	99.01	29.89	29.89	30.43	31.46	99.41	29.89	31.23	31.22	29.86	29.89	30.65	12.5	31.24	99.01	29.45	30.34	30.43	13.7	31.46	99.01	29.22	29.45	29.68	29.68	26.35	30.11	29.89	29.89	30.43	30.43	30.43	30.43	14.29	17.65	13.7	31.69	31.24	30.79	31.01	98.81	100
FxaNPR5c-FxaC_23g15430	29.68	30.56	30.87	31.24	99.21	30.34	30.11	30.65	31.69	99.6	30.11	31.56	31.22	30.32	30.11	30.87	13.89	31.46	99.21	29.68	30.56	30.65	15.07	31.69	99.21	29.45	29.91	30.14	30.14	26.91	30.34	30.11	30.11	30.65	30.65	30.65	30.65	15.87	17.65	15.07	31.91	31.46	31.01	31.24	99.01	99.01	100
FxaNPR5d-FxaC_24g32090	29.45	30.34	30.65	31.01	98.8	30.11	29.89	30.43	31.46	99.2	29.89	31.23	31.22	30.09	29.89	30.65	12.5	31.24	98.8	29.45	30.34	30.43	13.7	31.46	98.8	29.22	29.68	29.91	29.91	26.63	30.11	29.89	29.89	30.43	30.43	30.43	30.43	14.29	17.65	13.7	31.69	31.24	30.79	31.01	98.61	98.8	98.8	100
AtNPR1-AT1G64280	49.83	37.7	37.41	37.5	25.52	49.56	37.35	37.06	38.04	25.75	37.94	41.64	43.5	49.65	37.35	37.59	34.52	37.86	25.52	50.35	38.38	36.94	32.12	37.32	25.52	50.52	49.65	50.35	50.52	44.78	37.7	37.7	37.35	37.23	36.94	37.23	37.06	33.96	29.41	32.12	37.5	37.5	37.5	37.07	25.52	25.52	25.75	25.52	100
AtNPR2-AT4G26120	51.15	37.59	36.27	36.15	24.94	50.89	37.23	36.45	36.33	24.71	37.84	38.68	43.26	50.45	37.41	36.45	32.5	36.33	24.94	51.32	38.37	36.33	28.66	36.33	24.94	51.5	50.97	51.5	51.5	45.55	37.59	37.59	37.23	36.45	36.15	36.27	35.73	30.46	24.73	28.66	36.33	36.15	36.15	35.58	24.94	24.48	24.71	24.48	63.04
AtNPR3-AT5G45110	39.4	61.01	51.4	51.94	27.95	39.43	60.83	51.75	52.3	27.95	61.46	51.69	49.46	39.82	61.01	51.05	46.2	52.12	27.95	39.75	60.36	51.66	45.83	52.12	27.95	39.75	39.75	39.93	39.93	35.79	61.18	61.18	61.01	51.57	51.49	51.22	50.7	43.21	38.1	45.83	52.3	52.12	51.94	51.41	27.95	27.73	27.95	27.73	36.77
AtNPR4-AT4G19660	40.11	60.78	50.54	52.45	28.94	39.42	60.61	51.43	52.81	28.94	61.61	52.65	50.83	39.45	60.25	50.89	45.24	52.63	28.94	39.86	60.67	51.52	44.24	52.81	28.94	39.93	40.11	39.75	40.11	35.7	61.14	60.78	60.78	51.43	51.34	50.89	50.54	41.51	36.63	44.24	52.99	52.45	52.63	51.81	28.94	28.7	28.94	28.7	38.41
AtNPR5-AT2G41370	30.18	30.16	30.25	31.29	80.53	30.86	29.93	30.02	31.75	80.53	29.71	31.65	30.48	30.84	29.93	30.25	13.24	31.52	80.53	30.41	30.16	30.02	14.49	31.75	80.53	30.18	30.65	30.65	30.65	27.38	30.16	29.93	29.93	30.02	30.02	30.02	30.02	15.25	21.05	14.49	31.97	31.52	31.07	31.29	80.33	80.33	80.12	80.25	26.68
AtNPR6-AT3G57130	30.81	30.12	30.77	30.91	77.85	31.5	29.88	31	31.38	77.85	29.65	31.45	30.94	31.49	29.88	30.77	14.55	31.15	77.85	31.52	30.12	30.77	16.07	31.38	77.85	31.28	31.28	31.28	31.28	27.98	30.12	30.35	29.88	31	30.77	30.54	30.54	19.57	27.78	16.07	31.62	30.91	30.68	30.91	77.63	77.85	77.42	77.8	28.06
[truncated: 5 more columns]

## Sheet: S2
Supplementary Table S3. The percentage of shared identity in amino acid sequences among Clade I members in NPR family from Arabidopsis and Fragaria spp. (www.ebi.ac.uk/Tools/msa/clustalw2/)
Identity (%)	AtNPR1-AT1G64280	AtNPR2-AT4G26120	FnilNPR1	FiinNPR1	FvirNPR1	FveNPR1	FxaNPR1a	FxaNPR1b	FxaNPR1c	FxaNPR1d	FxaNPR1e
AtNPR1-AT1G64280	100
AtNPR2-AT4G26120	63.04	100
FnilNPR1	49.83	51.15	100
FiinNPR1	49.56	50.89	96.39	100
FvirNPR1	49.65	50.45	95.85	95.66	100
FveNPR1	50.35	51.32	96.07	95.53	97.06	100
FxaNPR1a	50.52	51.5	95.38	94.85	96.37	99.32	100
FxaNPR1b	49.65	50.97	95.73	97.77	95.16	95.04	94.36	100
FxaNPR1c	50.35	51.5	96.41	98.28	95.85	95.73	95.04	97.44	100
FxaNPR1d	50.52	51.5	96.41	98.28	95.68	95.56	94.87	97.44	98.97	100
FxaNPR1e	44.78	45.55	92.92	94.76	92.41	92.29	91.46	93.75	95	94.79	100

## Sheet: S3
Supplementary Table S4. The percentage of shared identity in amino acid sequences among Clade II members in NPR family from Arabidopsis and Fragaria spp. (www.ebi.ac.uk/Tools/msa/clustalw2/)
Identity (%)	AtNPR3-AT5G45110	AtNPR4-AT4G19660	FnilNPR31	FiinNPR31	FnipNPR31	FvirNPR31	FveNPR31	FxaNPR31a	FxaNPR31b	FxaNPR31c	FnilNPR33	FiinNPR33	FnipNPR33	FvirNPR33	FveNPR33	FxaNPR33a	FxaNPR33b	FxaNPR33c	FxaNPR33d	FnilNPR32	FiinNPR32	FvirNPR32a	FvirNPR32b	FveNPR32a	FveNPR32b	FxaNPR32a	FxaNPR32b	FxaNPR32c	FxaNPR32d	FxaNPR32e	FxaNPR32f	FxaNPR32g
AtNPR3-AT5G45110	100
AtNPR4-AT4G19660	73.24	100
FnilNPR31	60.83	60.78	100
FiinNPR31	60.66	60.61	97.61	100
FnipNPR31	61.28	61.61	98.12	97.61	100
FvirNPR31	60.83	60.25	97.1	96.93	97.78	100
FveNPR31	60.18	60.67	96.42	96.42	96.42	96.6	100
FxaNPR31a	61.01	61.14	97.1	98.13	97.27	96.76	96.24	100
FxaNPR31b	61.01	60.78	97.44	98.47	97.78	97.27	96.6	98.3	100
FxaNPR31c	60.83	60.78	97.61	98.98	97.44	96.93	96.6	98.13	98.64	100
FnilNPR33	51.94	52.45	62.32	62.15	62.32	62.15	62.48	62.15	62.32	62.15	100
FiinNPR33	52.3	52.81	62.32	62.15	62.32	62.15	62.48	62.15	62.32	62.15	98.79	100
FnipNPR33	51.69	52.65	62.69	62.69	63	62.08	62.39	62.39	63	62.39	96.98	96.68	100
FvirNPR33	52.12	52.63	62.5	62.32	62.5	62.32	62.66	62.32	62.5	62.32	99.31	99.13	97.28	100
FveNPR33	52.12	52.81	61.97	61.8	61.97	61.8	62.11	61.8	61.97	61.8	98.27	98.62	96.68	98.62	100
FxaNPR33a	52.3	52.99	62.15	61.97	62.15	61.97	62.29	61.97	62.15	61.97	98.62	98.96	96.98	98.96	99.65	100
FxaNPR33b	52.12	52.45	62.15	61.97	62.15	61.97	62.29	61.97	62.15	61.97	98.79	98.62	96.98	99.13	98.1	98.44	100
FxaNPR33c	51.94	52.63	62.15	61.97	62.32	61.97	62.29	61.97	62.15	61.97	99.13	98.96	97.58	99.48	98.44	98.79	98.96	100
FxaNPR33d	51.41	51.81	61.62	61.44	61.62	61.44	61.74	61.44	61.62	61.44	98.26	98.09	96.37	98.61	97.57	97.91	98.09	98.43	100
FnilNPR32	51.22	50.54	61.11	60.94	61.22	61.28	61.71	61.11	61.28	61.11	76.01	76.18	73.86	76.18	76.18	76.36	75.66	75.83	74.96	100
FiinNPR32	51.57	51.43	61.81	61.63	61.91	62.15	62.61	61.63	61.98	61.81	76.53	76.71	74.77	76.71	76.71	76.88	76.18	76.36	75.48	96.45	100
FvirNPR32a	50.87	50.89	61.28	61.11	61.39	61.63	62.07	61.28	61.46	61.28	76.36	76.53	74.47	76.53	76.53	76.71	76.01	76.18	75.31	98.48	96.79	100
FvirNPR32b	45.61	45.24	60.23	59.65	60.59	60.82	60.82	60.23	60.82	60.82	68.1	68.1	60.2	68.1	68.71	68.71	68.1	68.1	66.26	95.35	94.19	95.35	100
FveNPR32a	51.49	51.52	61.22	61.04	61.32	61.39	61.82	61.22	61.39	61.22	76.49	76.67	74.77	76.67	76.67	76.84	76.14	76.32	75.44	96.62	97.8	96.95	94.15	100
FveNPR32b	45.24	44.24	59.28	59.28	59.88	59.88	59.88	59.28	59.88	59.88	63.19	63.19	57.14	63.19	63.19	63.19	63.19	63.19	61.35	84.52	85.12	84.52	84.52	85.63	100
FxaNPR32a	51.4	51.43	61.98	61.81	62.09	62.15	62.61	61.81	62.15	61.98	76.71	76.88	74.77	76.88	76.88	77.06	76.36	76.53	75.66	96.79	98.65	97.13	94.19	98.14	85.12	100
FxaNPR32b	51.31	51.34	61.22	61.04	61.32	61.39	61.82	61.22	61.39	61.22	76.49	76.67	74.47	76.67	76.67	76.84	76.14	76.32	75.44	96.62	97.8	96.95	94.15	99.66	86.23	98.14	100
FxaNPR32c	51.05	50.89	61.28	61.11	61.39	61.46	61.89	61.28	61.46	61.28	76.36	76.53	74.47	76.53	76.53	76.71	76.01	76.18	75.31	98.14	96.96	98.48	94.19	96.79	83.93	96.96	96.79	100
FxaNPR32d	50.52	50.54	60.42	60.24	60.52	60.59	60.98	60.42	60.59	60.42	75.13	75.31	73.25	75.31	75.31	75.48	74.78	74.96	74.08	97.13	95.61	97.64	93.6	95.77	82.74	95.95	95.77	96.96	100
FxaNPR32e	41.98	40.88	58.64	58.02	59.01	59.26	59.26	58.64	59.26	59.26	64.29	64.29	55.06	64.29	63.64	63.64	64.29	64.29	62.34	84.66	84.05	84.66	85.28	83.95	87.42	84.66	84.57	84.05	82.82	100
FxaNPR32f	37.14	36.63	50	48.08	49.51	50	50.96	50	50	50	59.38	59.38	25.81	59.38	58.33	58.33	59.38	59.38	56.25	69.52	69.52	69.52	70.48	69.23	72.28	69.52	70.19	69.52	66.67	78.12	100
FxaNPR32g	45.24	44.24	59.28	59.28	59.88	59.88	59.88	59.28	59.88	59.88	63.19	63.19	57.14	63.19	63.19	63.19	63.19	63.19	61.35	84.52	85.12	84.52	84.52	85.63	99.41	85.12	86.23	83.93	82.74	87.42	72.28	100

## Sheet: S4
Supplementary Table S5. The percentage of shared identity in amino acid sequences among Clade III members in NPR family from Arabidopsis and Fragaria spp. (www.ebi.ac.uk/Tools/msa/clustalw2/)
Identity (%)	AtNPR5-AT2G41370	AtNPR6-AT3G57130	FnilNPR5	FiinNPR5	FnipNPR5	FvirNPR5	FveNPR5	FxaNPR5a	FxaNPR5b	FxaNPR5c	FxaNPR5d
AtNPR5-AT2G41370	100
AtNPR6-AT3G57130	82.21	100
FnilNPR5	80.53	77.85	100
FiinNPR5	80.53	77.85	99.6	100
FnipNPR5	31.02	32.04	32.28	32.28	100
FvirNPR5	80.53	77.85	100	99.6	32.28	100
FveNPR5	80.53	77.85	100	99.6	32.28	100	100
FxaNPR5a	80.33	77.63	99.8	99.41	32.28	99.8	99.8	100
FxaNPR5b	80.33	77.85	99.01	99.41	32.28	99.01	99.01	98.81	100
FxaNPR5c	80.12	77.42	99.21	99.6	32.28	99.21	99.21	99.01	99.01	100
FxaNPR5d	80.25	77.8	98.8	99.2	32.28	98.8	98.8	98.61	98.8	98.8	100

## Sheet: S5
Table S6. The cis-elements in the promoter regions of NPR family genes in Fragaria vesca and F. × ananassa predicted at (http://bioinformatics.psb.ugent.be/webtools/plantcare/)
Category	Function	Cis-element	Sequence
hormone	salicylic acid responsive	TCA	TCATCTTCAT
		TCA-element	CCATCTTTTT
	Auxin, salicylic acid, MeJA, further stressors responsive	activation sequence‐1‐like (as-1)	TGACG/CGTCA
	ethylene responsive	ERE	ATTTC(T)ATA
	MeJA responsive	CGTCA-motif	CGTCA
		TGACG-motif	TGACG
	abscisic acid responsive	ABRE	ACGTG
		ABRE3a	TACGTG
	auxin responsive	TGA-element	AACGAC
		AuxRR-core	GGTCCAT
	gibberellin responsive	P-box	CCTTTTG
		GARE-motif	TCTGTTG
		TATC-box	TATCCCA
stress	fungal elicitor responsive	W box	TTGAC/GTCAA
	defense & stress responsive	TC-rich repeats	G(A)TTT(C)TCTTAC
	low-temperature responsive	LTR	CCGAAA
	heat stress responsive	HSE	CTAGAAACTTCTCGAG
	anaerobic induction	ARE	AAACCA
		GC-motif	CCCCCG
	wound responsive	WUN-motif	AAATTTCTT
others	light responsive	ATCT-motif	AATCTAATCC
		GA-motif	ATAGATAA
		GATA-motif	AAGGATAAGG
		GT1-motif	GGTTAA
		I-box	cCATATCCAAT
			cGATAAGGCG
			gGATAAGGTG(C)
			GATAAGGGT
		G-box	T(C)ACGTG(T)
			CACGAC
		AE-box	AGAAACT(A)T (A)
		AT1-motif	AATTATTTTTTATT
		Box 4	ATTAAT
		GATA-motif	AAGGATAAGG
		TCCC-motif	TCTCCCT
		TCT-motif	TCTTAC
		ATC-motif	AGTAATCT
		Sp1	GGGCGG
	circadian responsive	circadian control	CAAAGATATC
	pressure responsive	STRE	AGGGG
	MYB binding site	MBS	C(T)AACTG
		MRE	AACCTAA
		MYB	CAACCA
			TAACCA
			CAACAG
	MYC binding site	MYC	CATTTG
			CATGTG
			TCTCTTA
			CAATTG

## Sheet: S6
Supplementary Table S1. The primer information for RT-PCR analysis in current work
Primer name	Forward primer sequence (5'-3')	Reverse primer sequence (5'-3')	Length (bp)	Target
FveNPR1	CACAGGCGATGACACTCC	CTTAGGCCTCACTGCTC	163	FveNPR1
FveNPR31	CATGGTCGTTGCTCAATC	AACAAATCAGGCAGGTCATC	234	FveNPR31;FxaNPR31a;FxaNPR31b;FxaNPR31c
FveNPR32a	CCAGTTGGTGTCAATCGGTGT	CTGTGGTTTGCCTTCCTTC	102	FveNPR32a;FxaNPR32a;FxaNPR32b;FxaNPR32c;FxaNPR32d
FveNPR32b	AACAGTGGAAATGGGAAGG	TATCAAGGAAGTCATCAGC	98	FveNPR32b
FxaNPR32b	GAAGAGCAGAAAAACAAGAAGATG	GATGWGGATGATGATGAG	122	FxaNPR32e;FxaNPR32f;FxaNPR32g
FveNPR33	AGAGGAATCTAACAAAGACCGAATG	CGGCAGGAAACAACAAAT	173	FveNPR33;FxaNPR33a;FxaNPR33b;FxaNPR33c;FxaNPR33d
FveNPR5	GAAAGTTGTAGCCGAGAAGTGGT	TGGGTTCAATGTGCGTCAGT	265	FveNPR5;FxaNPR5a;FxaNPR5b;FxaNPR5c;FxaNPR5d
FxaNPR1a	AGCACTGCCTCAACAATCTG	CATTCGGACCAACTCAACATC	160	FxaNPR1a
FxaNPR1b	TGAATTGCAGGAACCATAGAGG	TGTAAGATCCGAGGGACGAG	113	FxaNPR1b
FxaNPR1c	TTACATTGGATGGCAAGAAGG	CACAACCGATCATTGGGAC	109	FxaNPR1c
FxaNPR1d	GTTACACTGTACTGCACCTTG	AGAGCCTTCCTGCCATCC	112	FxaNPR1d
FxaNPR1e	CCGATGATGTTGAGTTGGAAAG	GGCCATTGCAAGCGAAAG	182	FxaNPR1e
PR10a	TGACACACAGGATTGATGG	GTGCTCTTGATGACGGAC	151	FvePR10a (FvH4_4g19120, gene04962); FxaPR10s
EF1-alpha	TGGATTTGAGGGTGACAACATGA	GTATACATCCTGAAGTGGTAGACGGAGG	145	FveEF1α (FvH4_3g33150, gene28639); FxaEF1α
GAPDH2	CCCAAGTAAGGATGCCCCCATGTTCG	TTGGCAAGGGGAGCAAGACAGTTGGTAG	117	FveGAPDH2 (FvH4_4g24420, gene07104); FxaGAPDH2s
